# Supplementary material for: Gut microbiome disparities reflect type 2 diabetes progression and medication status
Source: iScience. 2026 Feb 26;29(3):115156. doi: 10.1016/j.isci.2026.115156 (PMC12997337; doi:10.1016/j.isci.2026.115156)
Supplement: Data S1. De-identified participant metadata and genus level normalized abundance matrix (top 50 genera) [file mmc2.csv]

ID	Dieatry_Choice	Group	Age	Sex	BMI	SBP	DBP	FBS	HbA1C	Cholesterol	Triglyceride	Serum_Creatinine	Insulin	Height	Weight	Waist	Hip	Waist_to_Hip_Ratio	QUICKI	HOMA_IR	Lactobacillus	Bifidobacterium	Collinsella	Dorea	Faecalibacterium	Prevotella	Agathobacter	Blautia	Catenibacterium	Streptococcus	_Eubacterium__hallii_group	Dialister	Holdemanella	Subdoligranulum	Ruminococcus	_Eubacterium__coprostanoligenes_group	Coprococcus	Olsenella	Roseburia	_Ruminococcus__torques_group	RF39	Fusicatenibacter	_Ruminococcus__gauvreauii_group	Clostridium_sensu_stricto_1	Megasphaera	Bacteroides	Escherichia_Shigella	Romboutsia	Alloprevotella
M_004	V	Known_Diabetics	63	M	29.36641687	143	90	139	8.1	256	88.77	1.03	5.49	167	81.9	104	106	0.9811	0.3469	1.8842	0.096196982	0.338091354	0.010858483	0.040477162	0.002345024	0.002854812	0.248011827	0.089365824	0.006678222	0.001172512	0.060970636	0.000458809	0.009584013	0.012693719	0.000356852	0.001325449	0	0	0	0	0.003466558	0.011980016	0.009125204	0	0	0.000458809	0	0	0
M_005	V	Known_Diabetics	45	F	30.02439482	130	80	130	7.8	450.6	65.67	0.51	24.29	146	64	91.4	99	0.9232	0.2858	7.7968	0.084050754	0.002609713	0.001139875	0.002039776	0.02354741	0.018927918	0.012028677	0.024027357	0.003599604	0.018028017	0	0.011698713	0.014098449	0.001589825	0.001589825	0.002339743	0.000809911	0	0.001049885	0	0.018207997	0.007019228	0.00263971	0	0	0.001829799	0.000509944	0	0.007319195
M_006	V	Control	40	F	19.02531229	105	60	86	5.4	139.3	249.1	0.98	1.45	156	46.3	76.2	83.82	0.9091	0.4771	0.3079	0.007630554	0.265400207	0.009458708	0.020030204	0.006040855	0.04395517	0	0.053970273	0.088228281	0	0.040457833	0	0.01239965	0.027899213	0.018043081	0.018122566	0.00612034	0.002861458	0	0.013909864	0.050154996	0	0.006040855	0.003099913	0	0.00031794	0	0	0
M_015	NV	Known_Diabetics	43	F	24.72212333	138	86	235	7.6	77.71	63.5	0.66	19.68	159	62.5	91.44	93.98	0.973	0.2728	11.4193	0.325267805	0.216742531	0.030151614	0.030767651	0.064889284	0.018036209	0.001848113	0.012662993	0.139737842	0.004004244	0.008145385	0.007666245	0.007221329	0.00643417	0.001095178	0	0.010643759	0.00270372	0	0.034771895	0.002293029	0.001471645	0.01033574	0.002874842	0.023101407	0	0.006160375	0	0.006194599
M_017	NV	Pre_Diabetics	59	M	26.26262626	158	99	117	5.9	144.1	55.41	0.6	6.23	165	71.5	96.52	96.52	1	0.3493	1.7998	0.034746544	0.240337942	0.033241167	0.021167435	0.01671275	0.1559447	0.026113671	0.03047619	0.056067588	0.00218126	0.018187404	0.00516129	0.017019969	0.018955453	0.006052227	0.011705069	0.00374808	0.002119816	0.009278034	0.004331797	0.002887865	0.00500768	0.003533026	0.03250384	0.001044547	0	0	0.013794163	0.018494624
M_020	NV	Known_Diabetics	49	F	26.93572362	134	84	125	7.3	82.5	43.28	0.84	6.48	149	59.8	91.44	96.52	0.9474	0.3438	2	0.320159694	0.150602208	0.016539739	0.003958802	0.011004127	0.264233234	0.008185997	0.046096555	0	0.025430268	0.038145402	0	0.041936458	0.010333143	0	0.010903479	0.000738082	0	0	0.005401416	0	0	0	0	0	0.008957627	0	0	0
M_026	NV	Known_Diabetics	53	F	31.67316076	115	65	115	6.9	87.57	39.52	0.82	5.59	161	82.1	109.22	114.3	0.9556	0.3561	1.5873	0.000262467	0.388480607	0.068853893	0.011023622	0	0.000349956	0.003295421	0.029337999	0	0.000204141	0.034354039	0	0	0.00965296	0.001195684	0.000437445	0.001370662	0.001283173	0	0.000699913	0	0.001020706	0	0	0	0.000816565	0.000116652	0.002274716	0
M_039	V	Known_Diabetics	53	F	24.50178465	125	80	140	7	177.4	131.7	1	8.74	164	65.9	94	104	0.9038	0.3239	3.0212	0.35039705	0.40112734	0.02460295	0.027758083	0	0.003190584	0.011273398	0.068455757	0	0.002375213	0.009217243	0	0	0.025418321	0.011840613	0	0	0	0	0	7.09E-05	0.045022689	0.004892229	0	0.001985252	0.002623369	0	0	0
M_041	NV	Known_Diabetics	55	F	23.97959184	119	67	116	6.8	138.1	424.7	0.63	3.93	140	47	84	94	0.8936	0.3761	1.1256	0.147858827	0.276505155	0.019564376	0.038037932	0.002603892	0.034695098	0.031035575	0.021746015	0	0	0.013195397	0.000668567	0	0.01903656	0	0.001759386	0	0.002885394	0.001301946	0	0	0.001477885	0	0	0	0.015658538	0	0.006580105	0
M_044	V	Known_Diabetics	59	M	30.63720878	126	80	118	9.8	105.6	57.8	0.97	3.56	163	81.4	106.5	109.2	0.9753	0.3812	1.0372	0.562697552	0.403547672	0.007147238	0.001155824	0	0	0	0	0	0.013398122	0	0	0	0	0	0	0	0	0	0	0	0	0	0	0	0.000448177	0.000731236	0	0
M_048	V	Unknown_Diabetics	40	F	23.49583829	112	69	108	6.6	133.4	36.4	0.83	7.07	145	49.4	78.7	88.9	0.8853	0.3469	1.8853	0.334977007	0.258296859	0.009862042	0.014682254	0.026649676	0.103606848	0.042883262	0.039392764	0.060612776	0.008255305	0.008753948	0.000831071	0.006814782	0.007368829	0.003878331	0.00210538	0.001108095	0.001274309	0.001218904	0.000498643	0.00315807	0.002548618	0	0.001772951	0	0.001274309	0.003102665	0.015236301	0
M_049	NV	Unknown_Diabetics	46	M	35.41721555	160	107	132	7	151.7	172.1	0.82	16.17	163	94.1	104	111.7	0.9311	0.3004	5.2702	0.126013265	0.27719517	0.03236778	0.035372144	0.016495664	0.106739981	0.001984015	0.122045236	0.091491412	0.001190409	0.013377926	0.000793606	0.007652627	0.02709597	0.010316875	0.006915708	0.001360467	0.001077036	0	0.003968029	0.000283431	0.001417153	0.004364832	0.000566861	0	0.008559605	0.009920073	0.003741285	0
M_060	V	Known_Diabetics	56	F	28.8	107	72	78	5.6	144.5	202	1.16	7.25	150	64.8	93.98	101.6	0.925	0.3633	1.3963	0.170414126	0	0	0	0	0	0	0	0	0.000793953	0.045287093	0	0	0	0.006097561	0	0	0	0	0	0	0	0	0	0	0	0.036045478	0	0
M_061	V	Known_Diabetics	64	M	22.43425327	154	79	97	5.8	186.2	53.54	0.99	8.48	171	65.6	93.98	96.52	0.9737	0.343	2.031	0.002134104	0.039721878	0.016177888	0.016659782	0.031116618	0.059273028	0.027605673	0.07792923	0.03049704	0.260498417	0.036899353	0.004199367	0.003235578	0.034971775	0	0.011496627	0.001032631	0	0.002960209	0.006608839	0.01425031	0.016797467	0.001721052	0	0	0.028569462	0.114415531	0	0.003373262
M_064	NV	Pre_Diabetics	52	M	23.24340802	122	72	95	5.7	181	137.1	1.17	5.19	162	61	81.2	91.44	0.888	0.3713	1.2174	0.018933937	0.238238321	0.019510187	0.007203128	0.012471702	0.213212595	0.002881251	0.025149208	0.00057625	0.20675036	0.01350072	0.00391027	0.00053509	0.008890718	0.000617411	0	0.000823215	0.00168759	0.00395143	0.000493929	0.000452768	0.003210537	0.003128216	0.067791727	0.017946079	0.024037868	0.001728751	0.00222268	0
M_083	V	Known_Diabetics	56	M	23.38868656	159	96	172	9.9	158	127.4	0.95	3.62	173	70	95	96	0.9896	0.3579	1.5374	0.070089459	0.15075846	0.006145469	0.018047452	0.008829249	0.005095294	0.008284714	0.00159471	0.048852587	0.002178141	0.000855698	0.080007779	0.001672501	0	0	0.011085181	0.029560482	0.00311163	0.022325943	0.007117853	0.000700117	0	0	0	0.024076235	0	0	0	0
M_090	NV	Pre_Diabetics	44	F	36.26403302	130	78	95	6	151.9	222.6	0.92	18.12	161	94	119	120	0.9917	0.309	4.2504	0.028834826	0.012606032	0.002621348	0.005007069	0.032163054	0.380596136	0.039820924	0.017230207	0.014432139	0.008423657	0.002179548	0.239367342	0.003593308	0.002238454	0.016817861	0.030130773	0.006155749	0	0.012075872	0.002444628	0	0.001178134	0.00070688	0.00070688	0.02394557	0.005684496	0	0.032457587	0.014343779
M_091	V	Pre_Diabetics	51	M	27.75510204	115	78	87	5.8	172.2	81.96	1.15	6.63	175	85	100	104	0.9615	0.3622	1.4242	0.001911093	0.049023681	0.00635646	0.007104279	0.035105941	0.006605733	0.067511425	0	0.008226007	0.00166182	0.003115912	0.064270877	0	0.009264645	0.025508932	0.003863731	0	0	0	0.007395098	0.004985459	0	0	0.007976735	0	0	0	0.018072289	0
M_100	V	Known_Diabetics	57	M	24.22145329	133	95	121	6.9	115.2	178.9	1.03	3.83	170	70	98	100	0.98	0.3751	1.1443	0.002046573	0.414458764	0.011117872	0.055589358	0.046186183	0.088611096	0.001050943	0.065600974	0	0.036119254	0.020908236	0.035566126	0	0.009679739	0.008850047	0.000331877	0	0	0	0	0	0.008628796	0.015819459	0.027822335	0.003705957	0.011449748	0.009956303	0	0
M_102	NV	Known_Diabetics	49	F	28.60476495	149	102	112	6.7	167.4	215.2	1.1	14.21	163	76	107	110	0.9727	0.3123	3.9297	0.019422642	0.279100705	0.004478737	0.023546628	0.021285087	0	0.02571948	0.071349386	0.008070596	0	0.0182697	0	0.057248016	0.018225356	0.045142122	0.003680546	0.008957474	0	0.034588267	0	0	0.015298656	0.009888697	0	0	0.184426411	0.00124163	0	0
M_110	NV	Control	40	M	25.8022143	132	91	92	5.1	143.8	83.7	0.96	6.43	146	55	91	81	1.1235	0.3608	1.4606	0.09707721	0.102935882	0.006447812	0.006971492	0.048669525	0.003993061	0.054724577	0	0.006873302	0.003829411	0.005891402	0.013812064	0.005531372	0	0.002912971	0.001865611	0.008411613	0	0.010539063	0.006611462	0.001767421	0	0	0.001931071	0.03345007	0	0	0	0.003567571
M_113	NV	Control	58	F	26.40235457	127	88	82	5.3	196	44.91	0.85	4.07	152	61	101	103	0.9806	0.3963	0.824	0.019106675	0.031205888	0.00297439	0.013208308	0.030500101	0.39574511	0.00610002	0.013057068	0.011141359	0	0.003932244	0.061806816	0.005142166	0	0.001865295	0.004234725	0.004839685	0.000252067	0.003075217	0.002117362	0.02379512	0	0.007158701	0	0	0.008519863	0	0	0.003680177
M_119	NV	Known_Diabetics	42	M	28.398718	101	64	150	6	173.3	134.9	0.92	15.79	157	70	97	95	1.0211	0.2963	5.8481	0.007894396	0.075611492	0.004561926	0.018571244	0.027759803	0	0.002200078	0.008670894	0.047236961	0	0	0.194156853	0.003785428	0.015465252	0	0.002232432	0.001294163	0.007894396	0.003041284	0	0	0	0	0	0.0241685	0	0.003300116	0	0
M_120	V	Unknown_Diabetics	48	M	30.84627667	154	94	149	7.4	180.6	64.87	0.99	10.57	166	85	108	107	1.0093	0.3128	3.8887	0.016285637	0.03613013	0.0117597	0.008510309	0.050984488	0.019186879	0.038025608	0.006537465	0.022358903	0.024834629	0.006692198	0.071602646	0.01295888	0.014815674	0.009051874	0.001740745	0.014312793	0.004874086	0.005067502	0.003945689	0	0	0.002669142	0.004641987	0.008587676	0	0	0.013848594	0.011218135
M_121	NV	Known_Diabetics	60	M	38.96454612	134	92	131	8	145.7	471.9	0.82	20.86	161	101	121	111	1.0901	0.291	6.7473	0.010816833	0.055593488	0.003773314	0.012757394	0.028389693	0.004995149	0.109426097	0.028174076	0.005102958	0.621913968	0.019082186	0	0	0.007474755	0.024760125	0.000323427	0.008732526	0.0003953	0.004060804	0.001868689	0	0.005821684	0.003090524	0	0.000467172	0.000467172	0.000826535	0	0.000754663
M_122	NV	Control	37	M	27.85200798	135	96	90	5.2	103.4	109.7	0.87	7.54	163	74	92	96	0.9583	0.3532	1.6756	0.113445842	0.210732407	0.008658725	0.02277741	0.066622546	0.215254798	0.036565189	0.021674388	0.027189499	0.006232076	0.005294507	0.049305096	0.009265387	0.006121774	0.007114494	0.004577542	0.009210236	0.004687845	0.046106331	0.006342378	0	0.003088462	0	0.00893448	0.013015663	0.000551511	0.003309067	0.002592102	0.012905361
M_123	V	Pre_Diabetics	60	F	26.31463532	136	83	95	6	112.2	34.32	0.74	3.93	151	60	93	94	0.9894	0.3888	0.9219	0.226135575	0.112027099	0.014610456	0.024894911	0.030526874	0.174835734	0.064522712	0.084316206	0.01995674	0.001632453	0.009427417	0.059788597	0.015589928	0.005876831	0.001632453	0.002897604	0.003917888	0.001183529	0.002244623	0.010651757	0	0.003428152	0.002938416	0.00706036	0	0.000367302	0	0.007182794	0.008692813
M_125	V	Control	30	F	27.29322416	109	72	95	5.4	107.9	16.67	0.62	8.16	159	69	99	105	0.9429	0.3461	1.9141	0.031873479	0.155312247	0.028791565	0.039091646	0.013463098	0.076074615	0.002027575	0.045174371	0.197485807	0.000324412	0.005920519	0.059205191	0.036739659	0.008029197	0.027980535	0.010786699	0.006001622	0.002838605	0.00973236	0.028142741	0.035279805	0.004947283	0.005920519	0.006082725	0.001540957	0	0	0.017518248	0.001540957
M_131	V	Unknown_Diabetics	41	M	24.85907356	136	93	75	6.6	150.4	37.67	0.89	3.11	169	71	93.9	91.4	1.0274	0.4223	0.5759	0.240380458	0.155605995	0.044458856	0.00327857	0.007962242	0.004179277	0	0.061968583	0.004503531	0.005296152	0.004251333	0.002774175	0.004215305	0.003026373	0	0	0	0.005584378	0	0	0	0	0.001369073	0.025832252	0.000900706	0	0.001369073	0.0094394	0
M_134	V	Pre_Diabetics	42	F	33.33187141	131	86	105	5.7	112.5	26.37	0.76	11.61	151	76	101	113	0.8938	0.324	3.01	0.008667957	0.143283341	0.001491695	0.005845831	0.048258345	0.020238671	0.041444928	0.006692469	0.005482987	0	0.002217384	0.032454443	0.00431382	0.007740687	0.017335914	0.009756491	0.00842606	0.01439284	0.030196742	0	0.021609418	0.002499597	0	0.010199968	0.018464764	0.00112885	0.003064022	0.006450572	0.003386551
M_135	NV	Pre_Diabetics	39	F	33.3318319	134	96	105	6	145.9	41.92	0.74	16.54	149	74	109	112	0.9732	0.3087	4.2881	0.182376174	0.207301452	0.003896243	0	0.026793339	0	0.05278608	0.009073442	0.020975662	0	0.003896243	0.038108454	0.002134927	0.00352263	0.00469684	0.003362511	0.008753202	0.023324082	0.02028181	0	0.00704526	0	0	0	0	0	0	0.006404782	0
M_138	NV	Unknown_Diabetics	55	M	23.183391	152	86	165	8.3	142.8	40.68	1.01	1.17	170	67	89	94	0.9468	0.4375	0.4767	0.336196377	0.222941894	0.022247254	0.007134141	0.057636347	0.050361401	0.015300854	0.050502206	0	0.011217497	0.035482963	0.041443725	0	0.022247254	0.009433962	0.002112081	0.002909978	0.000469351	0.004130292	0.011452173	0.005350605	0.00502206	0.004599643	0.000328546	0.003191589	0.003989487	0	0.001689665	0
M_140	NV	Pre_Diabetics	52	M	26.44628099	116	76	91	6.2	110.3	211.6	0.74	2	165	72	94	97	0.9691	0.4425	0.4494	0.010558311	0.092785154	0.004959207	0.025115981	0.036580814	0.209246521	0.084093212	0.044472884	0.073481576	0.03098171	0.004639258	0.021809844	0.012957927	0.007732096	0.000479923	0.000639898	0.004052685	0.001386445	0.009918413	0.005012531	0	0.003252813	0.00277289	0.037380686	0.094011625	0.000319949	0	0.007465472	0.09673119
M_141	V	Unknown_Diabetics	62	M	26.61934339	140	103	149	8.1	162.2	211.6	0.95	22.1	161	69	99	92	1.0761	0.2843	8.1306	0.005090624	0.125978966	0.036137838	0.012866413	0.015439696	0.299563661	0.005370329	0.009118371	0.083855449	0	0	0.077757888	0.005370329	0.007607966	0.011300067	0.01331394	0.001342582	0.016782278	0	0	0.023047662	0.003692101	0.001622287	0.017453569	0.034739315	0.001678228	0.000671291	0.009957485	0.004699038
M_144	V	Known_Diabetics	40	M	22.85714286	132	96	126	8.5	135.7	108.4	0.73	3.96	175	70	95	97	0.9794	0.3706	1.232	0.032534668	0.05534586	0.007466973	0.013908263	0.029621728	0.120415197	0.139574957	0.016205793	0	0.195987528	0.001600066	0.027857553	0	0.013621072	0.015385247	0.005907935	0.005538689	0.001025683	0.04094527	0	0.001148765	0.004348896	0.002543694	0.000533355	0.036063018	0.004636088	0.126364159	0	0.001887257
M_145	V	Known_Diabetics	55	F	27.70083102	130	83	218	10.8	158.4	59.71	0.64	4.84	152	64	97	104	0.9327	0.3308	2.6052	0.035775499	0.061838561	0.003346301	0.009440379	0.025736594	0.001088228	0.039393857	0.00734554	0.012705063	0.001713959	0	0.055526838	0.010174933	0	0.000516908	0.001115434	0	0	0.008542591	0	0	0	0	0.002557336	0.016921947	0	0	0	0.025491743
M_147	V	Known_Diabetics	50	F	19.9099723	156	81	255	12.5	141.5	134.6	0.58	2.39	152	46	75	88	0.8523	0.3591	1.5048	0.025936295	0.015107496	0.002060113	0.000422587	0.020918071	0.027626644	0.010775976	0	0.008557393	0.000633881	0	0.065289736	0.0024827	0	0.023981829	0.006233163	0.003433522	0	0	0	0.012149385	0.00232423	0	0	0.019755956	0	0.005282341	0	0.001743173
M_151	V	Known_Diabetics	50	F	25.59373706	158	88	221	7.4	130.9	32.77	0.53	8.48	163	68	89	105	0.8476	0.3055	4.6274	0.002197534	0.032901966	0.006287389	0.00396777	0.018129654	0.008484922	0.037846417	0	0.046636552	0.060371139	0	0.016115248	0.006531559	0.003296301	0.000549383	0.003845684	0.000305213	0.013673544	0	0	0.008851178	0	0	0	0	0	0	0	0
M_152	NV	Unknown_Diabetics	38	M	19.1953028	124	93	286	13.5	118.5	80.63	0.79	0.37	163	51	98	86	1.1395	0.4939	0.2613	0.110704985	0.216201398	0.008955087	0.02056015	0.058939096	0.116142002	0.039064285	0.06108649	0.048796089	0.006213734	0.005574085	0.211678165	0.008543884	0.005756842	0.003152556	0.002695664	0.004523233	0.010234386	0.005665464	0	0	0.001462055	0	0.000456892	0.003381002	0	0.000319825	0	0.002969799
M_153	NV	Pre_Diabetics	48	M	20.70081674	131	103	77	5.7	163.8	101.5	0.88	8.6	163	55	85	86	0.9884	0.3545	1.6351	0.231571886	0.363568607	0	0.016695237	0.019341134	0.000223597	0.019154804	0.018334948	0	0.049340389	0.022769621	0	0	0.006111649	0.003614817	0	0	0	0.007415965	0	0	0.03081911	0.011776105	0.001043452	0	0.110046955	0.001341582	0	0
M_154	V	Unknown_Diabetics	35	M	27.81588173	161	103	293	14	212.9	113.8	0.76	0.43	162	73	93	94	0.9894	0.4761	0.3111	0.374601652	0.189116952	0.01202755	0.014460474	0.02751602	0.106877292	0.078847274	0.010074358	0.009697427	0.013672343	0.006339307	0.017373128	0.001096529	0.008223966	0.002055992	0.00414625	0.00640784	0.055546037	0.004454648	0.004557448	0	0.001267861	0.001336394	0.001713326	0.0001028	0	0	0.004420382	0.002398657
M_155	NV	Pre_Diabetics	35	M	30.07116843	151	101	96	6.1	117.4	164.3	0.87	12.95	173	90	99	104	0.9519	0.3231	3.0696	0.06343921	0.194921389	0.005819845	0.006254162	0.032515853	0.009149608	0.004632713	0.005675073	0.020934071	0.048064395	0.001447723	0.058980224	0.006398934	0	0	0.000984451	0	0.007441295	0.008338883	0.00422735	0.003156036	0	0	0	0	0	0.005095984	0.002374265	0.000579089
M_159	NV	Control	45	F	25.45235781	137	67	98	5.4	172.1	27.28	0.81	2.9	147	55	93	101	0.9208	0.4076	0.7017	0.176647235	0.262851086	0.020049461	0.056615439	0.002384738	0	0.007772478	0.205705706	0	0.009892245	0.029323441	0	0	0.00415121	0.100865571	0	0	0.001059883	0	0.007949126	0.002473061	0	0.01024554	0.003974563	0	0	0	0.041777071	0
M_161	V	Control	50	F	18.26150475	120	90	79	5.2	169.9	10.56	0.8	3.54	148	40	71	79	0.8987	0.4087	0.6905	0.021837258	0.156093693	0.005977797	0.013358546	0.031840917	0.245943638	0.022325241	0.007380749	0.001951934	0	0.00323289	0.084177138	0.005611809	0.001646944	0.009576674	0.003598878	0	0	0.011955594	0	0.000609979	0	0.004818836	0	0	0.000487983	0	0.007990728	0.005977797
M_162	V	Known_Diabetics	60	F	22.43230252	172	87	153	9	263	26.14	0.84	4.38	158	56	89	99	0.899	0.3538	1.6547	0.046525027	0.344652503	0.01289161	0.003673028	0.000540151	0.001692474	0	0.002304645	0.016420598	0	0.001908534	0.000900252	0.009470652	0.000540151	0.003925099	0.000720202	0	0.055419517	0	0	0.011775297	0	0	0.005869644	0.000936262	0	0	0.008030248	0
M_163	V	Known_Diabetics	35	M	25.01352082	130	90	178	9.6	147.4	36.07	1.01	4.91	172	74	94	95	0.9895	0.34	2.158	0.002989901	0.729823707	0	0	0	0.006954288	0	0	0.000155032	0.027263466	0	0.000487243	0	0	0	0	0	0	0	0	0	0	0	0	0	0	0.0077073	0	0
M_164	NV	Known_Diabetics	60	M	19.47077787	155	87	361	10.4	201.9	18.35	0.96	6.53	177	61	91	94	0.9681	0.2965	5.8206	0.064108352	0.49778781	0.021173815	0.024559819	0.001534989	0	0.075846501	0.027358916	0.082528217	0.006726862	0.018148984	0.001309255	0.015124153	0.011963883	0.006681716	0.002167043	0.001941309	0.009525959	0.001309255	0.002573363	0.013544018	0.002076749	0.003205418	0.001896163	0	0	0	0	0
M_166	NV	Pre_Diabetics	43	F	26.53375883	145	85	121	6.1	155.4	18.03	0.83	17.72	167	74	90	100	0.9	0.3002	5.2941	0.444273227	0.003055342	0.025877414	0.012673025	0	0.002763091	0	0	0.02067005	0.003719546	0	0	0.025478892	0	0	0	0	0	0	0	0	0	0	0	0	0	0	0	0
M_169	NV	Known_Diabetics	59	F	29.666548	166	88	169	12	156.6	37.61	0.79	5.34	159	75	103	109	0.945	0.3384	2.2283	0.173425367	0.009732528	0	0.006177739	0	0	0	0	0.010767903	0.103606557	0	0	0.00124245	0	0	0	0	0.054184642	0	0	0	0	0	0	0	0	0.001276963	0	0
M_170	NV	Unknown_Diabetics	37	F	23.42209073	125	75	128	6.7	127.5	29.42	0.52	7.2	156	57	82	92	0.8913	0.3373	2.2756	0.056049896	0.192182952	0.015218295	0.026902287	0.029189189	0.083160083	0.003451143	0.03002079	0.069355509	0.037422037	0.008773389	0.007442827	0.045654886	0.005904366	0.011101871	0.034968815	0.003326403	0	0.016174636	0.003534304	0.043866944	0.005155925	0.003617464	0.005488565	0	0.055966736	0	0.048939709	0.03035343
M_171	NV	Known_Diabetics	36	M	25.0995016	135	90	212	9.2	125.7	51.68	0.87	2.1	167	70	93	97	0.9588	0.3776	1.0993	0.453265195	0	0.037879379	0	0	0	0	0	0.001989545	0.037060154	0	0	0.004915347	0	0	0	0	0	0	0	0	0	0	0	0	0.004096122	0	0	0
M_175	NV	Known_Diabetics	62	F	31.29737395	157	100	117	8	187.7	62.2	0.75	11.19	143	64	100	104	0.9615	0.3208	3.2327	0.325318187	0.15778782	0.005928444	0.053190166	0.027818084	0.148998798	0.041043074	0.068529497	0.040918702	0	0.001741221	0.006301563	0.013888313	0.010281497	0.000829153	0.001285187	0.001533933	0.005389495	0	0.010157124	0.003275154	0.004021392	0.002446001	0	0.00140956	0.003814104	0.001865594	0.001699764	0.00124373
M_176	NV	Known_Diabetics	62	F	22.18934911	165	61	146	9.8	166.8	15.39	0.75	8.04	156	54	89	91	0.978	0.3258	2.8984	0.057100318	0.040722707	0.008410124	0	0.053639693	0.001166955	0	0	0.00470806	0.004345902	0.003983743	0.026155889	0.003259426	0.00245463	0.001730313	0.002575349	0	0.003983743	0.023137902	0.005029979	0.01875176	0	0	0.033157619	0.004345902	0	0.011307392	0.02587421	0
M_177	NV	Pre_Diabetics	49	M	21.4532872	134	90	93	5.7	182.6	35.93	0.61	1.11	170	62	87	93	0.9355	0.4966	0.2549	0	0.155418972	0.004220447	0.004589224	0	0.000491703	0	0.011923786	0.00204876	0.229666052	0.013808646	0	0.082524073	0.00299119	0	0	0	0.000327802	0	0.005326777	0.000204876	0	0.004507273	0.196721983	0	0	0	0.271419791	0
M_178	V	Pre_Diabetics	41	F	32.04998174	129	75	83	6.4	135.5	22.66	0.81	11.7	157	79	95	104	0.9135	0.3348	2.3978	0.176084636	0.103754631	0.002197526	0.015571043	0.065549068	0.338764362	0.012211967	0.020656746	0.003861367	0.003861367	0.017862749	0.081967728	0.021849689	0.006780938	0.032868714	0.00320211	0.008413386	0.001852201	0.028567841	0	0.001475482	0.001349909	0	0	0	0.010767878	0	0.002574245	0
M_179	V	Control	53	M	26.12861083	153	94	103	5.5	126.5	31.69	0.52	5.02	166	72	102	101	1.0099	0.3685	1.2767	0.194417015	0.037030004	0.016635017	0.028104823	0.001974934	0.00151918	0.000949487	0.023699202	0.009418914	0.519521458	0.011355868	0	0.017698443	0.004177744	0	0.000227877	0.000835549	0.00224079	0.000303836	0.008089632	0	0.00300038	0.000493733	0.000265856	0	0	0.088226358	0.001367262	0
M_181	NV	Known_Diabetics	65	M	21.09375	140	77	211	9.5	146.8	48.63	0.93	34.63	160	54	86	83	1.0361	0.2588	18.0418	0.197782439	0.486015383	0.024323244	0.028119069	0.003546099	0.006392968	0.002447308	0.049695335	0.006942363	0.001897912	0.010138847	0.000998901	0.037758466	0.008790331	0.015682749	0.000899011	0.000649286	0.012785935	0.00029967	0.007341924	0.024323244	0.005144341	0.004594946	0	0.00029967	0.000249725	0.001048846	0	0.000799121
M_182	NV	Pre_Diabetics	53	F	29.93068683	132	87	92	5.7	167.3	24.23	0.83	22.25	138	57	87	98	0.8878	0.302	5.0543	0.015945251	0.074862781	0.00312652	0.028694504	0.03977628	0	0.054436184	0.014659904	0.014764121	0.000694782	0.001771695	0.058292225	0.00934482	0.006739387	0.008372125	0.002848607	0	0	0.004550823	0.0078163	0.004238171	0	0	0	0.0078163	0	0.078267213	0	0
M_183	NV	Known_Diabetics	63	M	23.52941176	129	83	199	8.3	120.1	460.4	0.57	8.56	170	68	99	101	0.9802	0.3095	4.206	0.013969194	0.019751145	0.003885471	0	0.006198252	0.066978121	0	0	0.012211481	0	0	0.001341413	0.013321615	0	0.060964892	0.003376659	0	0.001803969	0.002127758	0.003839216	0.010777557	0	0	0.003746704	0.001803969	0.000508812	0	0.003422915	0
M_184	NV	Known_Diabetics	50	F	25.52964487	147	82	154	8.8	205.1	38.21	0.77	12.03	162	67	99	104	0.9519	0.306	4.5744	0.080880865	0.409342995	0.015301785	0.027203174	0.008905801	0.049872485	0.01331822	0.037525807	0.06472898	0	0.021940655	0.000809618	0.012589564	0.023600372	0.007448488	0.003157511	0	0.013642068	0	0	0.072177468	0.021535846	0.001497794	0.003400397	0.001659717	0	0.001092985	0	0.000809618
M_185	NV	Known_Diabetics	64	M	21.46915048	161	76	94	4.9	128.6	28.14	0.9	3.98	174	65	94	96	0.9792	0.3886	0.9238	0.148631612	0.057800105	0	0	0	0.00067886	0	0	0	0.613437555	0	0	0	0	0	0	0	0	0	0	0	0	0	0.002017185	0	0.00413135	0.044378067	0	9.70E-05
M_186	V	Known_Diabetics	63	F	34.2403214	138	86	133	8.2	190.3	100.2	0.79	16.77	148	75	106	114	0.9298	0.2987	5.5072	0.131642235	0.19010536	0.058577645	0.129752634	0	0	0.011165827	0.055600092	0.06951443	0.011852955	0.051649107	0	0.002748511	0.016834631	0	0.001030692	0	0	0	0.041972057	0	0.005210719	0.003836464	0	0	0	0	0	0
M_189	V	Pre_Diabetics	48	F	27.19178983	125	67	82	5.8	95.63	107.7	0.8	12.86	151	62	90	100	0.9	0.3308	2.6038	0.39454023	0.31408046	0.007327586	0.006034483	0.014224138	0.066091954	0.048850575	0.011494253	0	0.069827586	0	0.029454023	0.011206897	0	0	0	0	0	0	0	0	0.007758621	0	0	0.014224138	0	0	0	0
M_191	NV	Known_Diabetics	53	M	24.77209671	151	88	88	7	146.4	33.38	0.77	12.68	174	75	97	100	0.97	0.3281	2.7552	0.058075114	0.031050699	0.002222509	0.012594215	0.027217677	0.007762675	0.039232107	0	0.013560523	0.002190298	0.010951491	0.142498228	0.00963087	0	0	0.001127359	0.015235457	0	0	0	0	0	0	0	0.00360755	0	0	0	0.001707144
M_193	V	Known_Diabetics	46	M	21.46915048	113	67	88	5.2	139.3	33.26	0.83	2.98	174	65	83	82	1.0122	0.4134	0.6475	0.042448081	0.189081183	0.010258024	0.01371932	0	0.011674009	0	0.033983638	0.001195721	0	0.000409062	0.002548773	0.00129012	0.000440529	0.012964128	0.006198867	0.002737571	0.076935179	0.003681561	0.008023914	0.00720579	0	0.005066079	0	0	0.104845815	0.033071114	0	0
M_195	V	Unknown_Diabetics	52	F	30.29778393	179	88	99	6.7	189.9	31.08	0.78	9.45	152	70	95	108	0.8796	0.3366	2.31	0.099281187	0	0.004328335	0.009622817	0.018743237	0.008308858	0.020714175	0	0.023458031	0.001970938	0	0.018859175	0.022646468	0	0.000966146	0.000618334	0	0	0	0	0	0	0	0	0	0	0	0	0
M_196	NV	Control	34	M	19.03114187	199	112	85	5.5	153.1	19.95	0.95	4.81	170	55	84	86	0.9767	0.3829	1.0095	0.002496113	0.087486701	0.006956379	0.010761928	0.026720681	0.080162043	0.020500859	0.005565104	0.021319257	0.443285048	0.012603323	0.005401424	0.014853916	0.004583026	0.005196825	0.018004747	0.003641869	0.001800475	0.02688436	0.00339635	0.000204599	0.001063917	0.000818398	0.028316556	0	0.000368279	0.001391276	0.008675014	0.017759227
M_199	NV	Control	50	M	17.44492677	134	82	91	5	112.7	22.96	1	1.92	157	43	77	78	0.9872	0.446	0.4314	0.003232288	0.151597216	0.005911301	0.008968871	0.036836435	0.009289188	0	0.020733234	0.044931714	0.004542675	0.009900702	0.032847034	0.006755773	0.001572464	0.006464576	0.002882851	0.014210419	0.002329577	0.006115139	0.008881512	0.001135669	0	0	0	0	0	0	0	0
M_202	NV	Known_Diabetics	55	F	23.1385071	136	91	154	8.6	217.8	145.1	1.03	6.24	147	50	86	93	0.9247	0.3353	2.3727	0.091000356	0.021665209	0	0	0.038569902	0	0.017617151	0	0.02101752	0	0	0.002979371	0.010557337	0	0.004533826	0	0	0	0	0	0	0	0	0	0	0	0	0	0
M_205	V	Known_Diabetics	63	F	48.9021468	116	65	209	8.5	235.8	133.4	0.79	6.59	143	100	123	134	0.9179	0.3186	3.4008	0.321765887	0.135604086	0.011154323	0.034274969	0.017137485	0.146544724	0.014829694	0.016026326	0	0	0.020983803	0.124022394	0	0.00491474	0.029958545	0.002008633	0.002136843	0.000982948	0.00777811	0.003760844	0	0.004316424	0.00628232	0	0.02893286	0.039745288	0	0	0
M_207	NV	Pre_Diabetics	43	F	26.75321258	140	90	87	6.1	200.1	62	0.78	8.42	151	61	85	95	0.8947	0.3491	1.8087	0	0.051897546	0	0.025121809	0.075678334	0.015242948	0.071029458	0.024987707	0.008314336	0.006928613	0.01408073	0.045773546	0.006034598	0.010057664	0.036699298	0.004425372	0.004067766	0.000894015	0.012739708	0	0.000938715	0	0.005274686	0.013142014	0	0	0	0.004604175	0
M_208	V	Known_Diabetics	38	F	27.92666997	138	74	109	6.3	164.5	80.06	0.74	8.6	149	62	91	101	0.901	0.3365	2.3146	0.250959671	0.212572822	0.012735402	0.014677325	0.049902904	0.121302443	0.014541842	0.036444926	0	0	0.012599919	0.114347649	0	0.006954794	0.023438558	0.002529016	0.005328998	0.003477397	0.006999955	0.010522513	0	0.004877388	0	0	0.04385133	0.032425597	0	0	0
M_209	NV	Pre_Diabetics	46	M	28.6801111	119	84	93	5.7	199.7	149.7	0.98	7.54	182	95	102	109	0.9358	0.3514	1.7314	0.059696424	0.119868247	0.003225916	0.007844069	0.053855819	0.004584196	0.126863391	0.007504499	0.007640327	0.005331251	0.007504499	0.012733879	0.008964651	0.006553703	0.002716561	0.001222452	0	0.001494108	0.008285511	0	0	0	0	0.002037421	0.009949404	0	0	0	0.001697851
M_210	NV	Unknown_Diabetics	51	F	24.54460627	125	75	92	6.6	175.7	60.96	0.79	5.78	157	60.5	87	96	0.9063	0.3669	1.313	0.008141469	0.049986869	0.012037118	0.001138055	0.069946599	0.30215355	0.045741049	0.044996936	0	0.007222271	0.005690274	0	0	0.010417579	0.028188742	0.004946161	0.004946161	0	0.005734045	0.010899063	0	0.008710496	0	0	0	0.017683621	0	0	0
M_212	NV	Control	34	F	27.71768524	135	75	100	5.6	160.6	50.22	0.75	11.47	172	82	99	111	0.8919	0.3268	2.8321	0.005793103	0.167921182	0.018995074	0.015566502	0	0.004807882	0	0.002955665	0.051310345	0.067073892	0	0.000748768	0.003034483	0	0	0	0	0	0	0	0	0	0	0.006344828	0.027901478	0	0.058522167	0	0.001655172
M_213	NV	Pre_Diabetics	39	M	24.05693475	141	104	80	5.7	243	318.8	1.11	12.53	173	72	96	104	0.9231	0.3332	2.4751	0.149967174	0.124488073	0.007221684	0.008065777	0.080407666	0	0.058054835	0.012630131	0.013911902	0	0.007346735	0.040766561	0.005283396	0	0.006690218	0.002032076	0.004408041	0	0.003970363	0	0	0	0	0	0.022978085	0	0	0	0
M_215	V	Control	34	F	26.6396718	115	70	98	5.4	176.2	39.65	0.69	17.09	137	50	87	97	0.8969	0.3102	4.1354	0.066212753	0.071912175	0.003404353	0.015070956	0.03040967	0.259954864	0.23042497	0	0.00726772	0.000229507	0	0.059136289	0.003366102	0	0.009409785	0	0	0.001262288	0	0	0.002907088	0	0	0	0.029147382	0.000726772	0	0	0.002830586
M_218	NV	Known_Diabetics	50	F	32.88888889	116	91	294	11.4	254.3	60.4	0.81	8.91	150	74	116	113	1.0265	0.2925	6.468	0.23699422	0.091942429	0.017496218	0.013539202	0.049695465	0.017302246	0.008224386	0.011327928	0	0.007758855	0.013461613	0	0	0	0.020987702	0	0.005780347	0	0.004732901	0	0	0	0.003607867	0	0.029444854	0	0	0	0.025720604
M_219	V	Known_Diabetics	65	F	32.79194476	138	72	213	14	184	170.2	0.19	16.17	161	85	114	119	0.958	0.2827	8.5042	0.277301393	0.080577106	0.009890658	0.024499796	0.029172905	0.100313053	0.00244998	0.013157298	0.017104487	0	0.005172179	0.152080214	0.00290368	0.005852729	0.0004537	0.0027222	0.00217776	0.00099814	0.003357379	0.00235924	0.00117962	0.004083299	0.003266639	0	0.004673109	0.00154258	0.006215689	0	0.022866476
M_223	NV	Known_Diabetics	59	M	26.81221871	160	103	140	8.1	191.7	209	1.04	3.04	177	84	102	93	1.0968	0.3804	1.0509	0.067663291	0.237712398	0.035895876	0.058797966	0.011559689	0.011516231	0.051192908	0.040676198	0.20581461	0.003824258	0.002650906	0	0.024814219	0.011125114	0.005258355	0.004041545	0.016470384	0.002303246	0.008517665	0.017556821	0	0.007170484	0.001912129	0.008648038	0	0	0.087175699	0.030246404	0.000782235
M_226	NV	Pre_Diabetics	45	F	32.03895937	133	85	101	6	183.8	46.74	0.59	13.42	153	75	108	112	0.9643	0.3193	3.3467	0	0.37641357	0.013494251	0.048132662	0.001805569	0.026133232	0.004276347	0.031264848	0.024992873	0.000760239	0.014587095	0	0.059963889	0.02237955	0.045139219	0.002470778	0.001045329	0	0	0.012448921	0.014682125	0.001900599	0	0.161170769	0	0.000237575	0	0.024945358	0.004703982
M_227	NV	Pre_Diabetics	62	M	24.8015873	134	85	82	5.9	204.8	375.9	-0.21	7.59	168	70	100	103	0.9709	0.3579	1.5367	0.085010707	0	0	0	0	0	0	0	0	0	0	0.025053533	0	0	0	0	0	0	0	0	0	0	0	0	0	0	0	0	0
M_229	V	Unknown_Diabetics	49	F	36.12310002	170	100	93	7	201.9	31.98	0.76	9.95	146	77	112	115	0.9739	0.3371	2.2848	0.100244675	0.169149396	0	0.004605642	0.037025043	0	0.048719056	0.011190271	0	0	0	0.080670697	0	0.00341825	0.013565055	0.003130397	0.009139321	0.001475245	0	0	0.000359816	0	0	0	0.007664076	0	0	0	0
M_232	NV	Pre_Diabetics	61	M	21.2585034	124	74	80	5.9	312.9	38.27	1.02	5.54	168	60	94	97	0.9691	0.3778	1.0943	0	0.216323106	0.006771333	0.038231064	0.088866251	0.059443912	0.012224353	0.150287632	0.060462608	0.001438159	0.01216443	0.010186961	0.016239214	0.008089645	0.019894535	0.014022052	0.003535475	0	0.003895014	0.006591563	0.047878715	0.001318313	0.003655321	0.026366251	0.001737776	0	0	0.009587728	0
M_237	V	Control	54	F	27.39091856	136	82	82	5.5	175.1	38.74	0.85	6.03	161	71	101	110	0.9182	0.3712	1.2209	0.019979169	0.106429315	0.00449768	0.016096961	0.038822081	0.299876906	0.060363602	0.053546066	0.035934097	0.019647761	0.012120064	0.05667077	0.039390209	0.004592368	0.005255184	0.002745952	0.013824448	0.000568128	0.007669728	0.003976896	0.00023672	0.006817536	0.008900672	0.00899536	0.001372976	0.00899536	0.014723984	0.006912224	0.009374112
M_239	NV	Pre_Diabetics	50	F	20.83252961	134	83	69	5.9	220.8	27.97	0.86	1.96	161	54	87	95	0.9158	0.4692	0.3339	0.002238532	0.653834862	0.032146789	0.033577982	0.000844037	0	0.000697248	0.018568807	0	0.003082569	0.024807339	0	0	0.025174312	0.000330275	0	0.003743119	0	0	0.005284404	0	0.013798165	0.012	0.02066055	0	0.001981651	0	0.025357798	0
M_247	V	Control	42	M	18.9370029	119	82	81	5.6	112.4	152	1.02	2.59	178	60	87	92	0.9457	0.4307	0.518	0.321117149	0.362020304	0.008972577	0.008172206	0.001811365	0.002653861	0	0.003580606	0.015670416	0.07527697	0.001642866	0.000505497	0.007245461	0.003243608	0	0	0	0.003538481	0	0	0	0	0.001432242	0.101899827	0	0	0	0.060617549	0
M_252	V	Pre_Diabetics	44	M	32.74416118	109	69	84	6.1	186.2	73.69	1.03	8.37	173	98	106	108	0.9815	0.3512	1.736	0.044809559	0.017230342	0.007734983	0	0.013709591	0	0.045236317	0	0.017817134	0.008161741	0	0	0.009548704	0	0	0	0	0	0	0.006988157	0.004267577	0	0	0.04288915	0	0	0.196308546	0.063853622	0
M_267	V	Pre_Diabetics	55	M	23.03004535	134	77	103	6.1	129.4	52.88	1.21	4.07	168	65	93.5	96.5	0.9689	0.3813	1.0351	0.267153165	0.611066912	0.025650874	0	0	0.019862281	0	0.032646567	0.000301775	0.003593866	0.000905325	0.011302845	0	0.001673479	0	0	0	0	0	0	0	0.000713286	0	0	0	0.001591177	0.006008066	0	0
M_278	NV	Unknown_Diabetics	37	F	24.94009487	133	94	121	7.4	105.9	82.27	0.7	19.36	143	51	83	93	0.8925	0.2968	5.7841	0.108255668	0.120044512	0.009771874	0.005216303	0.059570177	0.002225622	0.014327445	0.013597162	0.023021283	0.006711643	0.004173042	0.014501321	0.001321463	0.008033106	0.001599666	0	0.007233273	0.014327445	0	0.002399499	0	0	0	0.00845041	0	0	0	0.013805814	0
M_280	NV	Pre_Diabetics	30	F	23.14725512	103	70	98	5.9	103.9	73.12	0.76	7.18	161	60	80	98	0.8163	0.3512	1.7374	0.031369932	0.30179654	0.00378219	0.009677958	0.081150231	0.018465988	0.024250514	0.029701318	0.043550809	0.00250292	0.009455476	0.032649202	0	0.011513432	0.079370377	0.006451972	0.00372657	0.016074309	0.015740586	0.00378219	0.002725402	0.005562045	0.003893431	0	0.041047889	0.052561322	0.003949052	0	0.002002336
M_282	NV	Unknown_Diabetics	63	M	26.43464865	129	79	125	6.6	175.4	94.97	1.13	11.82	169	75.5	98	99	0.9899	0.3155	3.6481	0.146349731	0.041269438	0.00936401	0.027837803	0.083767637	0.146392102	0.156095081	0.039616965	0.022160078	0.012329986	0.008686073	0.038261091	0.0706326	0.012838439	0.015423075	0.004194738	0.003177831	0.000889793	0.012160502	0.006186179	0.013516376	0.00233041	0.00546587	0.005338757	0.002965976	0	0	0.006059065	0.00233041
M_283	NV	Known_Diabetics	57	M	24.21229339	135	95	205	10.1	59.83	148	0.98	3.99	176	75	92	94	0.9787	0.3433	2.0196	0.108869757	0.106316949	0.023575934	0.036089699	0.027730504	0.125888477	0.065071579	0.014866353	0.068675543	0.008559415	0.000951046	0.186004605	0.030233257	0.012914206	0	0.005355891	0.009210131	0.002452698	0.001701872	0.018370207	0	0.002202423	0.003153469	0	0	0.000650716	0.003603964	0	0.008459305
M_284	V	Control	58	M	17.75568182	128	75	100	5.2	59.83	57.91	1	1.34	176	55	82	91	0.9011	0.4701	0.3309	0.008426966	0.261672909	0.01298377	0.023782772	0.091011236	0.094506866	0.060674157	0.024594257	0.0556804	0.046878901	0	0.066229713	0.014669164	0.012921348	0.005742821	0.003370787	0.003558052	0.003745318	0.011672909	0.010736579	0.001123596	0	0.002372035	0.018913858	0.00474407	0	0.016042447	0.02690387	0.027278402
M_287	V	Unknown_Diabetics	53	M	25.95155709	120	79	97	7	108.8	74.09	0.97	3.06	170	75	107	102	1.049	0.4045	0.7329	0.010870606	0.052102289	0.000430993	0.007231108	0.015324203	0.132698017	0.002442295	0.079925295	0.004166268	0.44459343	0.009194522	0.0443923	0	0.004693037	0	0	0.005602912	0.023752514	0.009912844	0.000574658	0.000239441	0	0.004740925	0	0.006129681	0	0.025572263	0	0.018915813
[truncated: 21 more columns]
