# Supplementary material for: Gut microbiome disparities reflect type 2 diabetes progression and medication status
Source: iScience. 2026 Feb 26;29(3):115156. doi: 10.1016/j.isci.2026.115156 (PMC12997337; doi:10.1016/j.isci.2026.115156)
Supplement: Data S2. Multivariate regression results adjusted for age, sex, and BMI [file mmc3.xlsx]

## Sheet: Data S2
Classification	Predictor	Pre_Diabetics	Pre_Diabetics	Known_Diabetics	Known_Diabetics	Unknown_Diabetics	Unknown_Diabetics	Sex	Sex	Age	Age	BMI	BMI
		Adjusted Coef.	P>|t|	Ad. Coef.	P>|t|	Ad. Coef.	P>|t|	Ad. Coef.	P>|t|	Ad. Coef.	P>|t|	Ad. Coef.	P>|t|
Marker	SBP	-2.6478	0.657	3.3043	0.574	8.2977	0.211	1.5499	0.685	0.3479	0.11	-0.1589	0.682
Marker	DBP	0.6354	0.864	1.5526	0.672	5.3232	0.198	7.8348	0.001	-0.1348	0.319	0.249	0.303
Marker	FBS	5.02	0.759	77.0997	0	52.5451	0.005	5.553	0.596	-0.5532	0.352	-0.437	0.681
Marker	HbA1C	0.5933	0.294	3.1021	0	2.6335	0	-0.0004	0.999	-0.004	0.845	-0.0021	0.954
Marker	Cholesterol	17.0491	0.35	12.1497	0.499	9.2603	0.646	-10.9651	0.349	0.8929	0.179	1.3254	0.264
Marker	Triglyceride	18.0991	0.563	30.6332	0.322	-7.1136	0.837	47.8065	0.019	0.8668	0.446	3.4024	0.097
Marker	Serum_Creatinine	-0.0213	0.753	-0.0088	0.895	-0.009	0.905	0.1243	0.005	-0.0003	0.909	-0.0015	0.727
Marker	Insulin	2.3937	0.226	2.1318	0.274	1.7504	0.424	-1.508	0.235	-0.0219	0.759	0.405	0.002
Marker	Height	3.6304	0.138	3.5471	0.142	-0.4152	0.878	14.5566	0	-0.0586	0.509	-0.3091	0.053
Marker	Weight	3.5567	0.095	3.1438	0.134	0.1788	0.939	11.9983	0	-0.0782	0.31	2.1971	0
Marker	Waist	-1.639	0.368	-0.0351	0.984	-1.4832	0.462	5.0654	0	0.1569	0.019	1.7301	0
Marker	Hip	0.8333	0.623	0.101	0.952	-1.8009	0.338	-1.7563	0.108	0.1005	0.105	1.5551	0
Marker	Waist_to_Hip_Ratio	-0.0267	0.081	-0.0023	0.878	0.0017	0.922	0.0708	0	0.0006	0.303	0.0025	0.011
Marker	QUICKI	-0.0197	0.17	-0.0449	0.002	-0.0149	0.349	0.0159	0.086	0.0002	0.698	-0.004	0
Marker	HOMA_IR	0.4981	0.558	1.8502	0.029	0.9932	0.293	-0.4316	0.429	0.0105	0.734	0.1015	0.069
Taxa (Top 50 taxa by frequency)	Lactobacillus	0.0204	0.642	0.0633	0.147	0.0604	0.217	-0.0091	0.747	-0.001	0.521	0.0028	0.329
Taxa (Top 50 taxa by frequency)	Bifidobacterium	0.0588	0.257	0.0607	0.237	0.0049	0.932	0.0109	0.743	-0.0013	0.486	-0.0068	0.044
Taxa (Top 50 taxa by frequency)	Collinsella	-0.0018	0.687	0.0023	0.591	0.0041	0.4	0.0004	0.881	6.712e-05	0.674	5.17e-05	0.856
Taxa (Top 50 taxa by frequency)	Dorea	-0.0094	0.129	-0.0064	0.288	-0.0098	0.152	-0.0025	0.528	0.0005	0.042	0.0006	0.142
Taxa (Top 50 taxa by frequency)	Faecalibacterium	0.0052	0.517	-0.0083	0.297	0.0113	0.206	-0.0017	0.739	-0.0002	0.594	-0.0002	0.692
Taxa (Top 50 taxa by frequency)	Prevotella	-0.0615	0.052	-0.1084	0.001	-0.0278	0.426	-0.0279	0.169	0.0021	0.067	0.0023	0.265
Taxa (Top 50 taxa by frequency)	Agathobacter	-0.0063	0.68	-0.013	0.392	-0.0073	0.666	0.0153	0.123	7.61e-05	0.891	0.0017	0.099
Taxa (Top 50 taxa by frequency)	Blautia	-0.01	0.386	-0.0152	0.184	0.0049	0.7	-0.0023	0.758	0.0008	0.063	-0.0002	0.831
Taxa (Top 50 taxa by frequency)	Catenibacterium	-0.0189	0.149	-0.0101	0.434	-0.0058	0.686	0.0014	0.865	-0.0002	0.635	-0.0003	0.728
Taxa (Top 50 taxa by frequency)	Streptococcus	-0.0673	0.104	-0.0436	0.283	-0.0616	0.178	0.0809	0.003	0.001	0.489	0.0019	0.487
Taxa (Top 50 taxa by frequency)	[Eubacterium]_hallii_group	-0.0026	0.536	-0.0005	0.904	-0.0027	0.559	-0.0018	0.516	0.0003	0.101	0.0002	0.584
Taxa (Top 50 taxa by frequency)	Dialister	-0.0048	0.782	-0.0054	0.753	0.0022	0.91	0.0058	0.604	-0.0003	0.64	0.0021	0.065
Taxa (Top 50 taxa by frequency)	Holdemanella	0.0009	0.863	-0.0044	0.417	0.0008	0.89	-0.002	0.572	0.0002	0.356	-0.0002	0.508
Taxa (Top 50 taxa by frequency)	Subdoligranulum	0.0017	0.516	0.0018	0.503	0.0043	0.143	-0.0006	0.735	9.669e-05	0.317	-0.0001	0.511
Taxa (Top 50 taxa by frequency)	Ruminococcus	-0.0009	0.871	-0.0042	0.449	-0.0048	0.445	-0.0063	0.085	-0.0002	0.438	0.0002	0.541
Taxa (Top 50 taxa by frequency)	[Eubacterium]_coprostanoligenes_group	-0.0002	0.935	-0.0013	0.494	0.0013	0.567	-0.001	0.416	-5.429e-05	0.454	-7.352e-05	0.571
Taxa (Top 50 taxa by frequency)	Coprococcus	-0.0024	0.148	-0.0012	0.467	-0.0008	0.678	0.0014	0.206	-4.845e-05	0.425	0.0001	0.301
Taxa (Top 50 taxa by frequency)	Olsenella	0.0027	0.543	0.0078	0.071	0.0087	0.076	0.0004	0.896	-0.0002	0.25	-0.0002	0.381
Taxa (Top 50 taxa by frequency)	Roseburia	-0.0014	0.648	-0.0023	0.452	-0.0046	0.186	0.0016	0.419	-0.0003	0.026	0.0002	0.419
Taxa (Top 50 taxa by frequency)	[Ruminococcus]_torques_group	-0.0038	0.124	-0.0028	0.243	-0.0038	0.163	-0.0006	0.692	6.179e-05	0.487	6.099e-05	0.701
Taxa (Top 50 taxa by frequency)	RF39	-0.0014	0.734	-0.0016	0.692	0.0002	0.958	-0.0054	0.048	0.0001	0.502	-0.0005	0.054
Taxa (Top 50 taxa by frequency)	Fusicatenibacter	0.0026	0.257	0.0033	0.136	0.0015	0.548	-0.0016	0.28	5.577e-05	0.494	-0.0002	0.222
Taxa (Top 50 taxa by frequency)	[Ruminococcus]_gauvreauii_group	-0.0011	0.326	-0.0013	0.243	-0.0013	0.325	-0.0004	0.58	7.182e-05	0.086	-4.398e-05	0.554
Taxa (Top 50 taxa by frequency)	Clostridium_sensu_stricto_1	0.0138	0.151	-0.0093	0.329	-0.007	0.51	0.0058	0.349	9.381e-05	0.788	-0.0005	0.393
Taxa (Top 50 taxa by frequency)	Megasphaera	0.0022	0.647	0.0014	0.771	-0.0037	0.495	0.0025	0.427	-0.0003	0.049	0.0004	0.158
Taxa (Top 50 taxa by frequency)	Bacteroides	0.01	0.262	0.0153	0.083	0.0075	0.447	-0.0026	0.644	-0.0004	0.214	-0.0004	0.536
Taxa (Top 50 taxa by frequency)	Escherichia_Shigella	-0.0029	0.781	-0.0004	0.972	-0.0131	0.259	0.0147	0.03	-9.725e-05	0.797	0.0006	0.392
Taxa (Top 50 taxa by frequency)	Romboutsia	0.0104	0.309	-0.0076	0.451	-0.0015	0.892	0.0034	0.604	6.528e-06	0.986	-0.0006	0.363
Taxa (Top 50 taxa by frequency)	Alloprevotella	-0.0005	0.898	-0.0044	0.279	-0.0017	0.707	0.0012	0.66	0.0001	0.483	8.903e-05	0.738
Taxa (Top 50 taxa by frequency)	Clostridia_UCG_014	-0.0011	0.585	-0.0013	0.497	0.0001	0.959	-0.0003	0.798	2.551e-05	0.715	-0.0002	0.076
Taxa (Top 50 taxa by frequency)	Christensenellaceae_R_7_group	0.0002	0.866	-0.0007	0.592	0.0005	0.752	0.0006	0.489	2.32e-05	0.647	-3.468e-05	0.702
Taxa (Top 50 taxa by frequency)	Senegalimassilia	-0.0002	0.584	-0.0003	0.333	-5.134e-05	0.874	-0.0002	0.248	1.264e-05	0.235	-1.437e-07	0.994
Taxa (Top 50 taxa by frequency)	Rikenellaceae_RC9_gut_group	-0.0004	0.935	-0.0028	0.528	-0.0038	0.441	-0.0007	0.795	0.0003	0.118	-0.0002	0.454
Taxa (Top 50 taxa by frequency)	Muribaculaceae	-0.0126	0.029	-0.0146	0.01	-0.0121	0.058	-0.0071	0.054	0.0003	0.14	4.783e-05	0.897
Taxa (Top 50 taxa by frequency)	Lachnospiraceae_NK4A136_group	0.0004	0.878	0.0012	0.65	-0.0007	0.811	-0.0016	0.344	7.148e-06	0.939	-0.0002	0.301
Taxa (Top 50 taxa by frequency)	Butyricicoccus	-0.0004	0.517	-2.467e-05	0.965	0.0001	0.847	0.0009	0.013	1.511e-05	0.468	1.289e-05	0.729
Taxa (Top 50 taxa by frequency)	Mitsuokella	-0.0006	0.894	-0.0005	0.921	3.438e-05	0.995	-0.0005	0.877	0.0002	0.294	0.0004	0.229
Taxa (Top 50 taxa by frequency)	f_Oscillospiraceae;g_UCG_002	-0.0057	0.067	-0.0044	0.151	-0.0042	0.222	-0.0035	0.086	0.0001	0.228	-0.0003	0.212
Taxa (Top 50 taxa by frequency)	f_Eggerthellaceae;g_uncultured	-0.0001	0.813	-0.0002	0.722	0.0011	0.108	0.0006	0.157	4.308e-05	0.062	-1.007e-05	0.805
Taxa (Top 50 taxa by frequency)	Anaerostipes	0.0014	0.375	-0.0005	0.774	-0.0002	0.893	-0.0023	0.029	9.556e-05	0.103	-0.0002	0.056
Taxa (Top 50 taxa by frequency)	Libanicoccus	-0.0014	0.13	-0.0018	0.049	0.0008	0.429	0.0009	0.146	-2.049e-05	0.539	6.638e-06	0.911
Taxa (Top 50 taxa by frequency)	f_Prevotellaceae;g_uncultured	6.248e-05	0.963	-0.001	0.455	0.0004	0.792	-0.0013	0.145	-4.332e-06	0.929	-2.722e-05	0.753
Taxa (Top 50 taxa by frequency)	Gastranaerophilales	-0.0057	0.093	-0.0071	0.037	-0.006	0.113	-0.0017	0.448	0.0001	0.242	-0.0002	0.27
Taxa (Top 50 taxa by frequency)	Parabacteroides	-0.0006	0.588	-0.0005	0.635	0.0005	0.675	-0.0004	0.544	-2.946e-06	0.94	-4.204e-06	0.952
Taxa (Top 50 taxa by frequency)	Family_XIII_AD3011_group	-0.0008	0.034	-0.0005	0.203	-0.0006	0.169	-0.0003	0.138	4.859e-06	0.713	-3.743e-05	0.116
Taxa (Top 50 taxa by frequency)	f_Oscillospiraceae;g_UCG_005	0.0005	0.38	2.902e-05	0.954	0.0003	0.606	-0.0003	0.338	8.711e-06	0.641	-2.959e-05	0.377
Taxa (Top 50 taxa by frequency)	Alistipes	0.0003	0.688	0.0006	0.373	0.0007	0.396	-0.0004	0.425	5.283e-06	0.842	-6.508e-05	0.172
Taxa (Top 50 taxa by frequency)	f_Ruminococcaceae;g_uncultured	-0.0012	0.25	-0.0009	0.415	-0.0015	0.226	-0.0009	0.219	-1.459e-05	0.71	-1.208e-05	0.863
Taxa (Top 50 taxa by frequency)	o_Oscillospirales;g_UCG_010	-0.0012	0.117	-0.0012	0.103	-0.0005	0.509	-0.0011	0.02	1.396e-05	0.608	-8.805e-05	0.073
Taxa (Top 50 taxa by frequency)	Monoglobus	0.0003	0.759	0.0006	0.422	0.0003	0.763	-0.0013	0.016	-2.065e-05	0.487	-3.2e-05	0.547
