# Supplementary material for: Gut microbiome disparities reflect type 2 diabetes progression and medication status
Source: iScience. 2026 Feb 26;29(3):115156. doi: 10.1016/j.isci.2026.115156 (PMC12997337; doi:10.1016/j.isci.2026.115156)
Supplement: Data S3. (A–G) LEfSe results. (A) All four group; (B) Ctrl vs. KT2D; (C) Ctrl vs. PD; (D) Ctrl vs. UKT2D; (E) KT2D vs. UKT2D; (B) PD vs. KT2D; (G) PD vs. KT2D [file mmc4.xlsx]

## Sheet: All 4 groups
Taxa	Group	LDA	p-value
d_Bacteria.p_Firmicutes.c_Clostridia.o_Peptostreptococcales_Tissierellales	Control	4.11051	0.00221241
d_Bacteria.p_Firmicutes.c_Clostridia.o_Peptostreptococcales_Tissierellales.f_Peptostreptococcaceae.g_Terrisporobacter	Control	3.63876	0.0102018
d_Bacteria.p_Firmicutes.c_Clostridia.o_Clostridiales.f_Clostridiaceae.g_Clostridium_sensu_stricto_1.s_uncultured_bacterium	Control	3.61968	0.00936205
d_Bacteria.p_Firmicutes.c_Clostridia.o_Peptostreptococcales_Tissierellales.f_Peptostreptococcaceae.g_Terrisporobacter.s_uncultured_bacterium	Control	3.65177	0.0102018
d_Bacteria.p_Bacteroidota.c_Bacteroidia.o_Bacteroidales.f_Prevotellaceae	Control	4.91182	0.025871
d_Bacteria.p_Cyanobacteria.c_Vampirivibrionia.o_Gastranaerophilales.f_Gastranaerophilales.g_Gastranaerophilales._	Control	3.15439	0.0361344
d_Bacteria.p_Bacteroidota.c_Bacteroidia.o_Bacteroidales.f_Prevotellaceae.g_Prevotella.s_uncultured_organism	Control	3.05236	0.00321483
d_Bacteria.p_Firmicutes.c_Clostridia.o_Clostridiales.f_Clostridiaceae	Pre_Diabetics	4.14235	0.00337218
d_Bacteria.p_Firmicutes.c_Clostridia.o_Peptostreptococcales_Tissierellales.f_Peptostreptococcaceae.g_Romboutsia._	Pre_Diabetics	4.07568	0.000508349
d_Bacteria.p_Firmicutes.c_Clostridia.o_Peptostreptococcales_Tissierellales.f_Peptostreptococcaceae	Pre_Diabetics	4.12553	7.3539e-05
d_Bacteria.p_Firmicutes.c_Clostridia.o_Peptostreptococcales_Tissierellales.f_Peptostreptococcaceae.g_Romboutsia	Pre_Diabetics	4.07369	0.000508349
d_Bacteria.p_Firmicutes.c_Clostridia.o_Clostridiales.f_Clostridiaceae.g_Clostridium_sensu_stricto_1	Pre_Diabetics	4.12722	0.00253042
d_Bacteria.p_Firmicutes.c_Clostridia.o_Clostridiales	Pre_Diabetics	4.13842	0.00337218
d_Bacteria.p_Actinobacteriota.c_Coriobacteriia.o_Coriobacteriales.f_Atopobiaceae	Unknown_Diabetics	3.80212	0.0106402
d_Bacteria.p_Actinobacteriota.c_Coriobacteriia.o_Coriobacteriales	Unknown_Diabetics	4.03861	0.0121899
d_Bacteria.p_Firmicutes.c_Clostridia.o_Oscillospirales.f_Ruminococcaceae.g_Fournierella	Unknown_Diabetics	4.34944	0.0094466
d_Bacteria.p_Firmicutes.c_Bacilli.o_Lactobacillales.f_Lactobacillaceae.g_Lactobacillus.s_Lactobacillus_porci	Unknown_Diabetics	3.48369	0.00101968
d_Bacteria.p_Firmicutes.c_Clostridia.o_Oscillospirales.f_Ruminococcaceae.g_Fournierella.s_uncultured_bacterium	Unknown_Diabetics	4.39778	0.0094466
d_Bacteria.p_Bacteroidota.c_Bacteroidia.o_Bacteroidales.f_Prevotellaceae.g_Prevotella.s_uncultured_bacterium	Unknown_Diabetics	3.66448	0.0114654
d_Bacteria.p_Actinobacteriota.c_Coriobacteriia	Unknown_Diabetics	4.03861	0.0121899
d_Bacteria.p_Firmicutes.c_Negativicutes.o_Veillonellales_Selenomonadales.f_Veillonellaceae.g_Veillonella._	Unknown_Diabetics	3.03869	0.0065699

## Sheet: Control vs. K-Db
Taxa	Group	LDA	p-value
d_Bacteria.p_Firmicutes.c_Clostridia.o_Peptostreptococcales_Tissierellales	Control	3.99004	0.00371978
d_Bacteria.p_Firmicutes.c_Clostridia.o_Peptostreptococcales_Tissierellales.f_Peptostreptococcaceae.g_Terrisporobacter	Control	3.58835	0.000785993
d_Bacteria.p_Firmicutes.c_Clostridia.o_Clostridiales.f_Clostridiaceae.g_Clostridium_sensu_stricto_1.s_uncultured_bacterium	Control	3.60438	0.0279899
d_Bacteria.p_Firmicutes.c_Clostridia.o_Oscillospirales	Control	4.02728	0.0471412
d_Bacteria.p_Firmicutes.c_Clostridia.o_Peptostreptococcales_Tissierellales.f_Peptostreptococcaceae.g_Terrisporobacter.s_uncultured_bacterium	Control	3.60356	0.000785993
d_Bacteria.p_Firmicutes.c_Clostridia.o_Peptostreptococcales_Tissierellales.f_Peptostreptococcaceae.g_Intestinibacter	Control	3.09087	0.00452335
d_Bacteria.p_Firmicutes.c_Clostridia.o_Clostridiales.f_Clostridiaceae.g_Clostridium_sensu_stricto_1.s_metagenome	Control	3.18728	0.00470096
d_Bacteria.p_Bacteroidota.c_Bacteroidia.o_Bacteroidales.f_Prevotellaceae	Control	4.89615	0.00757528
d_Bacteria.p_Cyanobacteria.c_Vampirivibrionia.o_Gastranaerophilales.f_Gastranaerophilales.g_Gastranaerophilales.s_uncultured_bacterium	Control	3.50722	0.0404819
d_Bacteria.p_Actinobacteriota.c_Actinobacteria.o_Bifidobacteriales.f_Bifidobacteriaceae.g_Bifidobacterium.s_Bifidobacterium_angulatum	Control	4.2588	8.29242e-05
d_Bacteria.p_Actinobacteriota.c_Coriobacteriia.o_Coriobacteriales.f_Atopobiaceae.g_Libanicoccus	Control	3.03978	0.00273382
d_Bacteria.p_Bacteroidota.c_Bacteroidia.o_Bacteroidales.f_Prevotellaceae.g_Alloprevotella	Control	3.36049	0.0257707
d_Bacteria.p_Firmicutes.c_Bacilli.o_Erysipelotrichales.f_Erysipelotrichaceae.g_Holdemanella.s_Holdemanella_biformis	Control	3.03824	0.0211723
d_Bacteria.p_Firmicutes.c_Clostridia.o_Clostridiales.f_Clostridiaceae	Control	3.72673	0.00275019
d_Bacteria.p_Bacteroidota.c_Bacteroidia.o_Bacteroidales.f_Prevotellaceae.g_Prevotella	Control	4.61905	0.0497842
d_Bacteria.p_Firmicutes.c_Clostridia.o_Peptostreptococcales_Tissierellales.f_Peptostreptococcaceae.g_Romboutsia._	Control	3.64159	0.00219562
d_Bacteria.p_Firmicutes.c_Clostridia.o_Peptostreptococcales_Tissierellales.f_Peptostreptococcaceae	Control	3.97908	0.000374707
d_Bacteria.p_Firmicutes.c_Clostridia.o_Peptostreptococcales_Tissierellales.f_Peptostreptococcaceae.g_Intestinibacter._	Control	3.10522	0.00452335
d_Bacteria.p_Firmicutes.c_Clostridia.o_Peptostreptococcales_Tissierellales.f_Peptostreptococcaceae.g_Romboutsia	Control	3.63662	0.00219562
d_Bacteria.p_Actinobacteriota.c_Actinobacteria.o_Micrococcales.f_Micrococcaceae.g_Rothia.s_Rothia_mucilaginosa	Control	3.24225	0.0197699
d_Bacteria.p_Firmicutes.c_Clostridia.o_Clostridiales.f_Clostridiaceae.g_Clostridium_sensu_stricto_1	Control	3.74201	0.0019712
d_Bacteria.p_Firmicutes.c_Clostridia.o_Clostridiales	Control	3.73135	0.00275019
d_Bacteria.p_Actinobacteriota.c_Coriobacteriia.o_Coriobacteriales.f_Atopobiaceae.g_Libanicoccus.s_uncultured_bacterium	Control	3.02993	0.004309
d_Bacteria.p_Verrucomicrobiota.c_Verrucomicrobiae.o_Verrucomicrobiales.f_Akkermansiaceae	Known_Diabetics	3.86987	0.0476969
d_Bacteria.p_Verrucomicrobiota.c_Verrucomicrobiae.o_Verrucomicrobiales	Known_Diabetics	3.86247	0.0476969
d_Bacteria.p_Verrucomicrobiota.c_Verrucomicrobiae.o_Verrucomicrobiales.f_Akkermansiaceae.g_Akkermansia	Known_Diabetics	3.86799	0.0476969

## Sheet: Control vs. Pre-Db
Taxa	Group	LDA	p-value
d_Bacteria.p_Cyanobacteria	Control	3.57569	0.015278
d_Bacteria.p_Cyanobacteria.c_Vampirivibrionia.o_Gastranaerophilales.f_Gastranaerophilales	Control	3.56452	0.015278
d_Bacteria.p_Cyanobacteria.c_Vampirivibrionia.o_Gastranaerophilales	Control	3.57092	0.015278
d_Bacteria.p_Cyanobacteria.c_Vampirivibrionia.o_Gastranaerophilales.f_Gastranaerophilales.g_Gastranaerophilales	Control	3.56178	0.015278
d_Bacteria.p_Cyanobacteria.c_Vampirivibrionia.o_Gastranaerophilales.f_Gastranaerophilales.g_Gastranaerophilales.s_uncultured_bacterium	Control	3.55033	0.015278
d_Bacteria.p_Cyanobacteria.c_Vampirivibrionia	Control	3.58072	0.015278

## Sheet: Control vs. Uk-Db
Taxa	Group	LDA	p-value
d_Bacteria.p_Actinobacteriota.c_Actinobacteria.o_Bifidobacteriales.f_Bifidobacteriaceae.g_Bifidobacterium.s_Bifidobacterium_angulatum	Control	4.17059	0.0261229
d_Bacteria.p_Firmicutes.c_Clostridia.o_Oscillospirales.f_Ruminococcaceae.g_uncultured	Control	3.1469	0.0367563
d_Bacteria.p_Firmicutes.c_Clostridia.o_Oscillospirales.f_Ruminococcaceae.g_uncultured.s_uncultured_bacterium	Control	3.1021	0.0271222
d_Bacteria.p_Bacteroidota.c_Bacteroidia.o_Bacteroidales.f_Prevotellaceae.g_Prevotella.s_uncultured_organism	Control	3.06953	0.00756191
d_Bacteria.p_Firmicutes.c_Clostridia.o_Oscillospirales.f_Ruminococcaceae.g_Subdoligranulum	Unknown_Diabetics	3.36472	0.0234758
d_Bacteria.p_Actinobacteriota.c_Coriobacteriia.o_Coriobacteriales.f_Atopobiaceae.g_Olsenella.s_Olsenella_umbonata	Unknown_Diabetics	3.46302	0.0153368
d_Bacteria.p_Actinobacteriota.c_Coriobacteriia.o_Coriobacteriales.f_Atopobiaceae	Unknown_Diabetics	3.85597	0.012722
d_Bacteria.p_Proteobacteria.c_Gammaproteobacteria.o_Pasteurellales.f_Pasteurellaceae	Unknown_Diabetics	3.41307	0.0470353
d_Bacteria.p_Actinobacteriota.c_Coriobacteriia.o_Coriobacteriales	Unknown_Diabetics	4.00814	0.00345339
d_Bacteria.p_Firmicutes.c_Bacilli.o_Lactobacillales.f_Lactobacillaceae.g_Lactobacillus.s_Lactobacillus_porci	Unknown_Diabetics	3.47513	0.035248
d_Bacteria.p_Proteobacteria.c_Gammaproteobacteria.o_Pasteurellales.f_Pasteurellaceae.g_Haemophilus	Unknown_Diabetics	3.39729	0.0470353
d_Bacteria.p_Bacteroidota.c_Bacteroidia.o_Bacteroidales.f_Prevotellaceae.g_Prevotella.s_uncultured_bacterium	Unknown_Diabetics	3.63327	0.0216215
d_Bacteria.p_Proteobacteria.c_Gammaproteobacteria.o_Pasteurellales	Unknown_Diabetics	3.35253	0.0470353
d_Bacteria.p_Desulfobacterota.c_Desulfovibrionia.o_Desulfovibrionales.f_Desulfovibrionaceae.g_Desulfovibrio.s_Desulfovibrio_piger	Unknown_Diabetics	3.21764	0.035248
d_Bacteria.p_Proteobacteria.c_Gammaproteobacteria.o_Pasteurellales.f_Pasteurellaceae.g_Haemophilus._	Unknown_Diabetics	3.43082	0.0470353
d_Bacteria.p_Actinobacteriota.c_Coriobacteriia	Unknown_Diabetics	4.00814	0.00345339

## Sheet: K-Db vs. Uk-Db
Taxa	Group	LDA	p-value
d_Bacteria.p_Bacteroidota.c_Bacteroidia.o_Bacteroidales.f_Prevotellaceae.g_Prevotella.s_Prevotellaceae_bacterium	Unknown_Diabetics	3.65596	0.0315807
d_Bacteria.p_Firmicutes.c_Clostridia.o_Peptostreptococcales_Tissierellales	Unknown_Diabetics	3.60544	0.00470613
d_Bacteria.p_Firmicutes.c_Clostridia.o_Peptostreptococcales_Tissierellales.f_Anaerovoracaceae.g_Mogibacterium.s_uncultured_Enterococcus	Unknown_Diabetics	3.01188	0.0323126
d_Bacteria.p_Actinobacteriota.c_Coriobacteriia.o_Coriobacteriales.f_Atopobiaceae.g_Coriobacteriaceae_UCG_003	Unknown_Diabetics	3.38821	0.00698902
d_Bacteria.p_Actinobacteriota.c_Coriobacteriia.o_Coriobacteriales.f_Atopobiaceae.g_Coriobacteriaceae_UCG_003.s_uncultured_bacterium	Unknown_Diabetics	3.36384	0.00698902
d_Bacteria.p_Firmicutes.c_Bacilli.o_Erysipelotrichales.f_Erysipelotrichaceae.g_Erysipelotrichaceae_UCG_006.s_uncultured_bacterium	Unknown_Diabetics	3.59336	0.0197699
d_Bacteria.p_Firmicutes.c_Clostridia.o_Oscillospirales.f_Ruminococcaceae.g_Faecalibacterium._	Unknown_Diabetics	4.01939	0.00593807
d_Bacteria.p_Firmicutes.c_Bacilli.o_Erysipelotrichales.f_Erysipelotrichaceae.g_Erysipelotrichaceae_UCG_006	Unknown_Diabetics	3.61358	0.0197699
d_Bacteria.p_Actinobacteriota.c_Coriobacteriia.o_Coriobacteriales.f_Atopobiaceae	Unknown_Diabetics	3.55995	0.00314754
d_Bacteria.p_Firmicutes.c_Clostridia.o_Oscillospirales.f_Ruminococcaceae.g_Faecalibacterium	Unknown_Diabetics	4.04316	0.005027
d_Bacteria.p_Proteobacteria.c_Gammaproteobacteria.o_Pasteurellales.f_Pasteurellaceae	Unknown_Diabetics	3.02368	0.0105812
d_Bacteria.p_Firmicutes.c_Clostridia.o_Lachnospirales.f_Lachnospiraceae.g_Oribacterium.s_uncultured_bacterium	Unknown_Diabetics	3.14043	0.0154786
d_Bacteria.p_Bacteroidota.c_Bacteroidia.o_Bacteroidales.f_Prevotellaceae	Unknown_Diabetics	4.5912	0.0467429
d_Bacteria.p_Actinobacteriota.c_Coriobacteriia.o_Coriobacteriales.f_Atopobiaceae.g_Libanicoccus	Unknown_Diabetics	3.2147	0.00150149
d_Bacteria.p_Bacteroidota.c_Bacteroidia.o_Bacteroidales.f_Prevotellaceae.g_Prevotella.s_metagenome	Unknown_Diabetics	3.16399	0.0458646
d_Bacteria.p_Firmicutes.c_Clostridia.o_Oscillospirales.f_Ruminococcaceae	Unknown_Diabetics	4.02454	0.047181
d_Bacteria.p_Actinobacteriota.c_Coriobacteriia.o_Coriobacteriales	Unknown_Diabetics	3.65341	0.0451158
d_Bacteria.p_Firmicutes.c_Bacilli.o_Lactobacillales.f_Lactobacillaceae.g_Lactobacillus.s_Lactobacillus_porci	Unknown_Diabetics	3.42312	0.00674261
d_Bacteria.p_Proteobacteria.c_Gammaproteobacteria.o_Pasteurellales.f_Pasteurellaceae.g_Haemophilus	Unknown_Diabetics	3.02849	0.0105812
d_Bacteria.p_Firmicutes.c_Clostridia.o_Clostridiales.f_Clostridiaceae	Unknown_Diabetics	3.12287	0.00519468
d_Bacteria.p_Bacteroidota.c_Bacteroidia.o_Bacteroidales.f_Prevotellaceae.g_Prevotella.s_uncultured_bacterium	Unknown_Diabetics	3.70134	0.00163685
d_Bacteria.p_Firmicutes.c_Bacilli.o_Lactobacillales.f_Streptococcaceae.g_Streptococcus.s_Streptococcus_salivarius	Unknown_Diabetics	3.78457	0.023945
d_Bacteria.p_Firmicutes.c_Bacilli.o_Lactobacillales.f_Streptococcaceae.g_Streptococcus.s_Streptococcus_anginosus	Unknown_Diabetics	3.00337	0.0254369
d_Bacteria.p_Bacteroidota.c_Bacteroidia.o_Bacteroidales.f_Prevotellaceae.g_Prevotella	Unknown_Diabetics	4.49622	0.0156608
d_Bacteria.p_Firmicutes.c_Clostridia.o_Peptostreptococcales_Tissierellales.f_Peptostreptococcaceae.g_Romboutsia._	Unknown_Diabetics	3.57348	0.000925189
d_Bacteria.p_Firmicutes.c_Clostridia.o_Peptostreptococcales_Tissierellales.f_Peptostreptococcaceae	Unknown_Diabetics	3.60677	0.000335133
d_Bacteria.p_Proteobacteria.c_Gammaproteobacteria.o_Pasteurellales	Unknown_Diabetics	3.03141	0.0105812
d_Bacteria.p_Firmicutes.c_Clostridia.o_Lachnospirales.f_Lachnospiraceae.g_Oribacterium	Unknown_Diabetics	3.10026	0.0154786
d_Bacteria.p_Firmicutes.c_Negativicutes.o_Veillonellales_Selenomonadales.f_Selenomonadaceae.g_Mitsuokella.s_uncultured_bacterium	Unknown_Diabetics	3.26062	0.00560733
d_Bacteria.p_Proteobacteria.c_Gammaproteobacteria.o_Pasteurellales.f_Pasteurellaceae.g_Haemophilus._	Unknown_Diabetics	3.04136	0.00495789
d_Bacteria.p_Firmicutes.c_Clostridia.o_Peptostreptococcales_Tissierellales.f_Peptostreptococcaceae.g_Romboutsia	Unknown_Diabetics	3.56489	0.000925189
d_Bacteria.p_Firmicutes.c_Clostridia.o_Clostridiales.f_Clostridiaceae.g_Clostridium_sensu_stricto_1	Unknown_Diabetics	3.12382	0.00922288
d_Bacteria.p_Actinobacteriota.c_Coriobacteriia	Unknown_Diabetics	3.65341	0.0451158
d_Bacteria.p_Firmicutes.c_Clostridia.o_Clostridiales	Unknown_Diabetics	3.12445	0.00519468
d_Bacteria.p_Firmicutes.c_Negativicutes.o_Veillonellales_Selenomonadales.f_Selenomonadaceae.g_Mitsuokella	Unknown_Diabetics	3.28126	0.00446408
d_Bacteria.p_Actinobacteriota.c_Coriobacteriia.o_Coriobacteriales.f_Atopobiaceae.g_Libanicoccus.s_uncultured_bacterium	Unknown_Diabetics	3.2148	0.00250089

## Sheet: Pre-Db vs. K-Db
Taxa	Group	LDA	p-value
d_Bacteria.p_Firmicutes.c_Bacilli.o_Lactobacillales	Known_Diabetics	4.71791	0.0342609
d_Bacteria.p_Firmicutes.c_Bacilli	Known_Diabetics	4.75075	0.0445249
d_Bacteria.p_Firmicutes.c_Clostridia.o_Oscillospirales.f_Oscillospiraceae.g_UCG_002.s_uncultured_organism	Known_Diabetics	3.09911	0.0333036
d_Bacteria.p_Firmicutes.c_Negativicutes.o_Veillonellales_Selenomonadales.f_Selenomonadaceae.g_Mitsuokella.s_uncultured_bacterium	Known_Diabetics	3.16455	0.0458309
d_Bacteria.p_Firmicutes.c_Bacilli.o_Izemoplasmatales.f_Izemoplasmatales.g_Izemoplasmatales.s_gut_metagenome	Pre_Diabetics	3.74628	0.0260671
d_Bacteria.p_Firmicutes.c_Clostridia.o_Peptostreptococcales_Tissierellales	Pre_Diabetics	3.99515	0.00930806
d_Bacteria.p_Firmicutes.c_Clostridia.o_Peptostreptococcales_Tissierellales.f_Peptostreptococcaceae.g_Terrisporobacter	Pre_Diabetics	3.10819	0.00352064
d_Bacteria.p_Firmicutes.c_Clostridia.o_Clostridiales.f_Clostridiaceae.g_Clostridium_sensu_stricto_1.s_uncultured_bacterium	Pre_Diabetics	3.4305	0.00332425
d_Bacteria.p_Actinobacteriota.c_Actinobacteria.o_Micrococcales.f_Micrococcaceae.g_Rothia	Pre_Diabetics	3.06905	0.0260671
d_Bacteria.p_Firmicutes.c_Clostridia.o_Peptostreptococcales_Tissierellales.f_Peptostreptococcaceae.g_Terrisporobacter.s_uncultured_bacterium	Pre_Diabetics	3.11817	0.00352064
d_Bacteria.p_Firmicutes.c_Clostridia.o_Clostridiales.f_Clostridiaceae.g_Clostridium_sensu_stricto_1.s_metagenome	Pre_Diabetics	3.92772	0.0108524
d_Bacteria.p_Actinobacteriota.c_Actinobacteria.o_Bifidobacteriales.f_Bifidobacteriaceae.g_Bifidobacterium.s_Bifidobacterium_angulatum	Pre_Diabetics	3.73728	0.00262335
d_Bacteria.p_Firmicutes.c_Clostridia.o_Lachnospirales.f_Lachnospiraceae.g_Lachnospiraceae_UCG_010.s_uncultured_bacterium	Pre_Diabetics	3.51635	0.0260671
d_Bacteria.p_Firmicutes.c_Clostridia.o_Clostridiales.f_Clostridiaceae	Pre_Diabetics	4.03678	0.00554718
d_Bacteria.p_Actinobacteriota.c_Actinobacteria.o_Micrococcales	Pre_Diabetics	3.34314	0.0260671
d_Bacteria.p_Firmicutes.c_Bacilli.o_Izemoplasmatales.f_Izemoplasmatales.g_Izemoplasmatales	Pre_Diabetics	3.53769	0.0260671
d_Bacteria.p_Firmicutes.c_Clostridia.o_Peptostreptococcales_Tissierellales.f_Peptostreptococcaceae.g_Romboutsia._	Pre_Diabetics	3.93785	0.000229356
d_Bacteria.p_Actinobacteriota.c_Actinobacteria.o_Micrococcales.f_Micrococcaceae	Pre_Diabetics	3.25958	0.0260671
d_Bacteria.p_Firmicutes.c_Clostridia.o_Peptostreptococcales_Tissierellales.f_Peptostreptococcaceae	Pre_Diabetics	4.01212	9.20725e-05
d_Bacteria.p_Firmicutes.c_Clostridia.o_Oscillospirales.f_Oscillospiraceae.g_UCG_002.s_uncultured_rumen	Pre_Diabetics	3.34672	0.0456123
d_Bacteria.p_Firmicutes.c_Clostridia.o_Peptostreptococcales_Tissierellales.f_Peptostreptococcaceae.g_Romboutsia	Pre_Diabetics	3.93966	0.000229356
d_Bacteria.p_Firmicutes.c_Clostridia.o_Clostridiales.f_Clostridiaceae.g_Clostridium_sensu_stricto_1	Pre_Diabetics	4.05395	0.002701
d_Bacteria.p_Firmicutes.c_Clostridia.o_Lachnospirales.f_Lachnospiraceae.g_Lachnospiraceae_UCG_010	Pre_Diabetics	3.59436	0.0260671
d_Bacteria.p_Firmicutes.c_Clostridia.o_Clostridiales	Pre_Diabetics	4.03648	0.00554718
d_Bacteria.p_Firmicutes.c_Bacilli.o_Izemoplasmatales.f_Izemoplasmatales	Pre_Diabetics	3.50059	0.0260671
d_Bacteria.p_Firmicutes.c_Bacilli.o_Izemoplasmatales	Pre_Diabetics	3.43944	0.0260671

## Sheet: Pre-Db vs. Uk-Db
Taxa	Group	LDA	p-value
d_Bacteria.p_Firmicutes.c_Clostridia.o_Peptostreptococcales_Tissierellales.f_Anaerovoracaceae.g_Mogibacterium.s_uncultured_Enterococcus	Unknown_Diabetics	3.00761	0.0218111
d_Bacteria.p_Actinobacteriota.c_Coriobacteriia.o_Coriobacteriales.f_Atopobiaceae.g_Olsenella	Unknown_Diabetics	3.55315	0.0463428
d_Bacteria.p_Firmicutes.c_Negativicutes.o_Veillonellales_Selenomonadales.f_Veillonellaceae.g_Dialister.s_Dialister_succinatiphilus	Unknown_Diabetics	4.12998	0.0448527
d_Bacteria.p_Firmicutes.c_Clostridia.o_Oscillospirales.f_Ruminococcaceae.g_Incertae_Sedis._	Unknown_Diabetics	3.24165	0.00730161
d_Bacteria.p_Actinobacteriota.c_Coriobacteriia.o_Coriobacteriales.f_Atopobiaceae	Unknown_Diabetics	3.82672	0.00549061
d_Bacteria.p_Firmicutes.c_Clostridia.o_Oscillospirales.f_Ruminococcaceae.g_Incertae_Sedis	Unknown_Diabetics	3.16889	0.0305053
d_Bacteria.p_Actinobacteriota.c_Coriobacteriia.o_Coriobacteriales.f_Atopobiaceae.g_Libanicoccus	Unknown_Diabetics	3.07911	0.034774
d_Bacteria.p_Actinobacteriota.c_Coriobacteriia.o_Coriobacteriales.f_Coriobacteriaceae	Unknown_Diabetics	3.40783	0.0413131
d_Bacteria.p_Bacteroidota.c_Bacteroidia.o_Bacteroidales.f_Prevotellaceae.g_Prevotella.s_metagenome	Unknown_Diabetics	3.19482	0.0422734
d_Bacteria.p_Actinobacteriota.c_Coriobacteriia.o_Coriobacteriales.f_Coriobacteriaceae.g_Collinsella._	Unknown_Diabetics	3.42735	0.0369052
d_Bacteria.p_Actinobacteriota.c_Coriobacteriia.o_Coriobacteriales	Unknown_Diabetics	3.98852	0.0010279
d_Bacteria.p_Firmicutes.c_Clostridia.o_Oscillospirales.f_Ruminococcaceae.g_Fournierella	Unknown_Diabetics	3.14773	0.0218111
d_Bacteria.p_Firmicutes.c_Bacilli.o_Lactobacillales.f_Lactobacillaceae.g_Lactobacillus.s_Lactobacillus_porci	Unknown_Diabetics	3.52884	0.00730161
d_Bacteria.p_Firmicutes.c_Clostridia.o_Oscillospirales.f_Ruminococcaceae.g_Fournierella.s_uncultured_bacterium	Unknown_Diabetics	3.17465	0.0218111
d_Bacteria.p_Bacteroidota.c_Bacteroidia.o_Bacteroidales.f_Prevotellaceae.g_Prevotella.s_uncultured_bacterium	Unknown_Diabetics	3.7101	0.0147313
d_Bacteria.p_Actinobacteriota.c_Coriobacteriia.o_Coriobacteriales.f_Coriobacteriaceae.g_Collinsella	Unknown_Diabetics	3.40783	0.0413131
d_Bacteria.p_Actinobacteriota.c_Coriobacteriia	Unknown_Diabetics	3.98852	0.0010279
